# Supplementary material for: Direct Visualization of Cervical Interlaminar Epidural Injections Using Sonography
Source: Tomography. 2022 Jul 22;8(4):1869–80. doi: 10.3390/tomography8040157 (PMC9341393; doi:10.3390/tomography8040157)
Supplement: Supplementary file 1 [file tomography-08-00157-s001.zip]

Archive with 6 entries (5 files):
- suplement video/
- suplement video/Video S1.mp4
- suplement video/Video S2 Enlargement of the space of Okada.mp4
- suplement video/Video S3 Spread of the epidural space during epidural injection.mp4
- Supplement Figure S1.tif
- Supplement Figure S2.tif
